# Supplementary material for: Agonist-selective recruitment of engineered protein probes and of GRK2 by opioid receptors in living cells
Source: eLife. 2020 Feb 25;9:e54208. doi: 10.7554/eLife.54208 (PMC7041944; doi:10.7554/eLife.54208)
Supplement: Figure 1—source data 1. [file elife-54208-fig1-data1.csv]

log[Agonist], M	DynA miniGi	DynA miniGi	DynA miniGi	DynA miniGi	DynA Nb33	DynA Nb33	DynA Nb33	DynA Nb33	U69 miniGi	U69 miniGi	U69 miniGi	U69 miniGi	U69 Nb33	U69 Nb33	U69 Nb33	U69 Nb33	U50 miniGi	U50 miniGi	U50 miniGi	U50 miniGi	U50 Nb33	U50 Nb33	U50 Nb33	U50 Nb33
	1	2	3	4	1	2	3	4	1	2	3	4	1	2	3	4	1	2	3	4	1	2	3	4
-10.00	0.00000000	0.00000000	0.00000000		0.000000000	0.000000000	0.000000000		0.00000000	0.00000000	0.00000000		0.000000000	0.000000000	0.000000000		0.00000000	0.00000000	0.00000000	0.00000000	0.000000000	0.000000000	0.000000000	0.000000000
-9.00	0.11621281	0.16992937	0.06462828		0.031551380	0.174782310	-0.014187800		0.48196990	0.19969465	0.37764613		0.118646153	0.008486667	0.102257767		0.45796386	0.55282500	0.49138940	0.52471498	0.108524901	0.117241730	0.109736680	0.115782200
-8.00	0.62451020	0.80129542	0.64527798		0.336737900	0.700737670	0.266762530		0.76688691	0.82614858	0.67004440		0.462193001	0.521939798	0.377785000		0.78906570	0.81943056	0.68899984	0.74960258	0.459423068	0.499637750	0.483616357	0.488591270
-7.00	0.88828418	1.06164528	0.89894407		0.900458360	0.870736850	0.897327120		0.95001268	1.01705969	0.83938886		0.900779775	0.934835609	0.830215056		0.92637316	0.93473844	0.91087700	0.90214689	0.844762416	0.905734270	0.979963284	0.870128940
-6.00	0.96770949	0.97409856	0.96964348		0.967232230	0.979483440	0.923835230		0.98422185	1.06642619	0.91267924		1.030595602	1.033074878	0.973737095		1.01193861	0.99871487	1.00702168	0.97604173	1.024021039	1.060623600	1.041552332	0.961654160
-5.00	1.00000000	1.00174556	1.00458147		1.000000000	1.000000000	1.000000000		1.01505695	1.02588346	0.93057218		1.055188707	1.030617278	1.027312518		1.00240386	1.00025089	1.01287756	0.95584549	0.984346793	1.044255130	1.016853972	0.961654160
