# Supplementary material for: Agonist-selective recruitment of engineered protein probes and of GRK2 by opioid receptors in living cells
Source: eLife. 2020 Feb 25;9:e54208. doi: 10.7554/eLife.54208 (PMC7041944; doi:10.7554/eLife.54208)
Supplement: Figure 5—source data 1. [file elife-54208-fig5-data1.csv]

log[Agonist], M	DynA dose	DynA dose	DynA dose	DynA dose	DynA dose	DynA dose	DynA dose	ET dose	ET dose	ET dose	ET dose	ET dose	ET dose	ET dose
	1	2	3	4	5	6	7	1	2	3	4	5	6	7
-10.00	0.00000000	0.00000000	0.00000000	0.00000000	0.00000000	0.00000000		0.00000000	0.00000000	0.00000000	0.00000000	0.00000000	0.00000000	0.00000000
-9.00	0.29057852	0.41801917	0.39060764	0.51559824	0.59977319	0.19557775		0.46335073	0.22553347	0.44474131	0.32294992	0.29495687	0.28116330	0.24279028
-8.00	0.38768640	0.82827089	0.94296092	1.13608179	0.92280056	0.57943626		0.46657608	0.33589239	0.54539654	0.39402821	0.44258750	0.34472535	0.24511384
-7.00	1.00332166	0.95386326	0.99203430	1.00929576	1.13585793	0.94015505		0.30375259	0.23766605	0.46137513	0.34414359	0.47183420	0.30946269	0.28451135
-6.00	0.95725665	0.99005477	0.98000000	0.96176698	0.91673035	1.07035805		0.29487584	0.28030459	0.43208819	0.30063390	0.51255918	0.41309997	0.29840723
-5.00	0.99247272	0.96260722	0.99000000	0.96586309	0.98125080	1.00113801		0.29487584	0.28030459	0.43208819	0.30063390	0.51255918	0.41309997	0.29840723
