# Supplementary material for: Agonist-selective recruitment of engineered protein probes and of GRK2 by opioid receptors in living cells
Source: eLife. 2020 Feb 25;9:e54208. doi: 10.7554/eLife.54208 (PMC7041944; doi:10.7554/eLife.54208)
Supplement: Figure 6—source data 1. [file elife-54208-fig6-data1.csv]

	before DynA	after DynA	before ET	after ET
1	0.80166638	1.36873288	0.96842422	1.08198283
2	0.92987115	1.14711047	0.98403974	1.21115435
3	0.95962663	1.78562010	0.75624431	0.91894412
4	0.91530476	1.25101819	0.85468855	1.01289660
5	1.15355316	1.30657315	0.88157608	0.93050245
6	1.11982693	1.24995634	0.95458562	0.97305264
7	0.90748241	1.58610987	1.12191899	1.23220733
8	1.15594905	1.56903209	1.10479729	1.09217861
9	1.02231497	1.21420872	0.91458415	1.02622065
10	1.06179513	1.41311806	0.95191495	1.06589666
11	0.84046122	2.19225716	1.02122642	1.12244026
12	1.00296586	1.27139481	1.13093309	0.73608161
13	1.00647569	1.34318681	1.27196141	1.04974800
14	0.91240999	1.59116527	0.97299020	0.90636844
15	0.94218820	1.13513297	0.83799673	1.07288851
16	0.79567754	1.44155843
17	1.10081700	1.11619320
18	0.90827670	1.52473400
19	1.03859300	1.56685970
20	1.12888520	1.79744480
21	1.01194030	2.02170560
22	1.03538550	2.42402900
23	1.21901810	1.96453280
24	1.19873270	1.34078680
25	0.97472680	1.48284620
26	1.07718830	2.02972980
